# Supplementary material for: In Vitro and In Silico Evaluation of Isatin‐Derived Spirooxindoles as Antituberculosis Drug Candidates
Source: Chem Biol Drug Des. 2025 Jul 1;106(1):e70152. doi: 10.1111/cbdd.70152 (PMC12212626; doi:10.1111/cbdd.70152)
Supplement: Supplementary file 2 — Data S2. [file CBDD-106-e70152-s001.xlsx]

## Sheet: Planilha1
	ASP																			GOLDscore																			ChemPLP
Target	A15_1R_2R	nA15_1R_2R	A15_1S_2R	nA15_1S_2R	A15_1S_2S	nA15_1S_2S	A16_1R_2R	nA16_1R_2R	A16_1S_2R	nA16_1S_2R	A16_1S_2S	nA16_1S_2S	A17_1R_2R	nA17_1R_2R	A17_1S_2R	nA17_1S_2R	A17_1S_2S	nA17_1S_2S	Avg ASP	A15_1R_2R	nA15_1R_2R	A15_1S_2R	nA15_1S_2R	A15_1S_2S	nA15_1S_2S	A16_1R_2R	nA16_1R_2R	A16_1S_2R	nA16_1S_2R	A16_1S_2S	nA16_1S_2S	A17_1R_2R	nA17_1R_2R	A17_1S_2R	nA17_1S_2R	A17_1S_2S	nA17_1S_2S	Avg Goldscore	A15_1R_2R	nA15_1R_2R	A15_1S_2R	nA15_1S_2R	A15_1S_2S	nA15_1S_2S	A16_1R_2R	nA16_1R_2R	A16_1S_2R	nA16_1S_2R	A16_1S_2S
1ENY	34.34	0.902734	32.68	0.950276	36.45	0.986201	29.85	0.806757	33.03	0.905924	38.19	1	30.43	0.842703	30.53	0.78262	41.49	1	0.908579	66.74	0.952612	71.14	0.99608	62.61	0.802075	62.61	0.811852	68.61	0.92892	68.81	0.920905	65.29	0.875788	69.13	0.83229	66.1	0.794853	0.879486	73.04	1	67.58	0.93796	65.6	0.832382	77.18	1	63.14	0.881474	65.07
1EYE	38.04	1	33.43	0.972085	31.62	0.855519	34.01	0.919189	30.79	0.844487	32.27	0.844986	36.11	1	33	0.845937	33.81	0.814895	0.899678	61.24	0.874108	62.23	0.871325	70.47	0.902767	61.23	0.793957	66.93	0.906174	65.03	0.870316	60.49	0.811402	67.97	0.818324	65	0.781626	0.847778	63.52	0.86966	61.07	0.847606	60.28	0.764878	64.26	0.832599	56.4	0.78738	64.61
1XFC	32.65	0.858307	29.19	0.848793	31.6	0.854978	32.41	0.875946	33.96	0.931432	34.91	0.914114	32.97	0.913043	32.15	0.824148	31.29	0.754158	0.86388	58.56	0.835855	59.36	0.83114	55.5	0.710992	58.66	0.760633	65.48	0.886542	64.37	0.861483	62.03	0.832059	60.96	0.733927	65.84	0.791727	0.804929	59.68	0.817087	51.61	0.716308	63.76	0.809034	60.79	0.787639	64.77	0.90423	55.29
2H9I	30.27	0.795741	27.26	0.792672	35.63	0.964015	28.39	0.767297	34.26	0.93966	28	0.733176	33.15	0.918028	30.27	0.775955	30.27	0.729573	0.824013	70.06	1	71.42	1	72.95	0.934538	72.71	0.942816	61.33	0.830355	68.32	0.914347	62.74	0.841583	67.76	0.815796	71.66	0.861712	0.904572	59.67	0.81695	60.3	0.836919	57.7	0.732141	53.09	0.687873	59.69	0.83331	58.56
2IE0	34.13	0.897213	29	0.843268	36.96	1	30.02	0.811351	32.91	0.902633	31.61	0.827704	31.34	0.867904	35.6	0.912587	30.3	0.730296	0.865884	66.24	0.945475	70.22	0.983198	72.73	0.931719	64.84	0.840768	73.86	1	63.77	0.853453	74.55	1	69.57	0.837587	83.16	1	0.932467	53.48	0.732202	57.35	0.795975	78.81	1	59.89	0.775978	63.58	0.887617	61.66
3IFZ	24.47	0.64327	27.64	0.803722	22.37	0.605249	26.03	0.703514	23.58	0.646736	25	0.654622	26.11	0.723068	37.54	0.962317	28.2	0.679682	0.713576	61.92	0.883814	60	0.840101	63.21	0.809762	72.37	0.938408	63.77	0.86339	71.58	0.957976	66.07	0.886251	66.3	0.798218	68.86	0.828042	0.867329	65.05	0.890608	53.52	0.742817	56.98	0.723005	59.08	0.765483	55.71	0.777747	58.16
3PTY	26.54	0.697687	23.64	0.687409	24.69	0.668019	19.73	0.533243	17.74	0.486561	25.61	0.670594	18.25	0.5054	21.31	0.54627	21.53	0.51892	0.590456	46.37	0.661861	50.5	0.707085	61.75	0.791058	62.56	0.811203	48.13	0.651638	48.74	0.652302	51.12	0.685714	52.44	0.631351	61.4	0.738336	0.703394	52.14	0.713855	51.22	0.710895	54.7	0.694074	47.56	0.616222	55.48	0.774536	48.32
3Q0V	24.49	0.643796	20.13	0.585345	23.66	0.640152	16.77	0.453243	23.07	0.632748	20.38	0.533648	22.88	0.633619	22.66	0.580877	23.78	0.57315	0.586286	42.37	0.604767	37.58	0.526183	38.93	0.498719	51.44	0.667012	45.93	0.621852	46.29	0.619513	44.48	0.596647	41.62	0.501084	42.25	0.508057	0.571537	46.14	0.631709	42.65	0.59195	51.06	0.647887	50.28	0.651464	59.12	0.825353	50.79
3R5L	37.74	0.992114	34.35	0.998837	27.47	0.743236	37	1	36.46	1	30.97	0.810945	35.72	0.9892	31.22	0.800308	30.85	0.743553	0.897577	62.09	0.88624	57.34	0.802856	50.61	0.648347	60.27	0.781509	54.9	0.743298	55.47	0.742372	62.71	0.84118	59.39	0.715025	55.86	0.671717	0.759172	63.29	0.866512	66.73	0.926162	57.85	0.734044	65.83	0.852941	71.63	1	59.07
3ZKD	22.79	0.599106	25.15	0.731317	26.48	0.71645	21.3	0.575676	29.38	0.805815	25.28	0.661953	25.65	0.71033	26.28	0.673673	26.38	0.635816	0.678904	58.59	0.836283	61.69	0.863764	77.29	0.990136	55.58	0.720695	73.56	0.995938	74.72	1	68.77	0.922468	61.56	0.741151	78.68	0.946128	0.890729	49.3	0.674973	56.61	0.785704	57.06	0.72402	55.82	0.723244	55.07	0.768812	62.26
4OHU	20.93	0.55021	15.2	0.441989	19.5	0.527597	21.42	0.578919	22.3	0.611629	22.9	0.599633	19.11	0.529216	21.94	0.56242	26.16	0.630513	0.559125	58.81	0.839423	58.47	0.818678	78.06	1	53.34	0.691649	67.55	0.914568	66.3	0.887313	52.26	0.701006	83.06	1	73.52	0.884079	0.859635	45.42	0.621851	39.89	0.553643	62.52	0.7933	51.43	0.666364	46.83	0.653776	56.58
4BGE	33.25	0.87408	28.32	0.823495	32.97	0.892045	28.78	0.777838	33.7	0.924301	31.77	0.831893	29.96	0.829687	33.39	0.855934	31.66	0.763075	0.841372	60.74	0.866971	59.91	0.838841	55.95	0.716756	65.89	0.854383	66.52	0.900623	62.62	0.838062	64.24	0.861704	58.1	0.699494	67.68	0.813853	0.821187	66.84	0.915115	60.61	0.841221	56.64	0.718691	61.23	0.79334	64.74	0.903811	65.89
4BGI	37.39	0.982913	32.83	0.954638	33.22	0.89881	29.67	0.801892	31.05	0.851618	34.43	0.901545	31.39	0.869288	39.01	1	34.71	0.836587	0.899699	66.95	0.955609	62.58	0.876225	65.11	0.834102	63.19	0.819372	62.1	0.84078	63.42	0.848769	65.16	0.874044	65.61	0.789911	64.03	0.769962	0.845419	61.88	0.847207	65.2	0.904927	63.01	0.799518	62.73	0.812775	65.88	0.919726	67.79
4BII	28.57	0.751052	34.39	1	26.47	0.71618	31.33	0.846757	29.35	0.804992	33.04	0.865148	27.58	0.763777	27.02	0.692643	32.46	0.782357	0.802545	65.84	0.939766	65.71	0.92005	67.62	0.866257	61.28	0.794606	61.25	0.829272	72.83	0.974706	62.44	0.837559	63.02	0.758729	61.71	0.742063	0.851445	67.12	0.918949	62.96	0.873838	64.02	0.812333	54.41	0.704975	56.33	0.786402	52.6
4V1F	16.55	0.435068	16.72	0.486188	17.2	0.465368	15.33	0.414324	17.55	0.481349	16.96	0.444095	18.7	0.517862	16.7	0.428095	17.59	0.423958	0.455145	38.33	0.547102	43.12	0.603752	43.12	0.552396	44.1	0.571836	46.82	0.633902	48.39	0.647618	40.01	0.536687	42.77	0.514929	50.69	0.609548	0.579752	42.13	0.576807	43.69	0.606384	40	0.50755	46.32	0.600155	47.18	0.658663	40.93
5MXV	26.99	0.709516	21.49	0.624891	19.53	0.528409	23.94	0.647027	19.81	0.543335	21.34	0.558785	21.51	0.59568	23.64	0.605998	23.08	0.556279	0.596658	41.45	0.591636	56.45	0.790395	42.64	0.546246	41.72	0.540975	52.06	0.704847	49.46	0.661938	44.08	0.591281	44.96	0.541295	43.26	0.520202	0.609868	50.53	0.691813	42.16	0.585149	43.95	0.55767	43.05	0.557787	44.24	0.617618	47.76
5MYN	19.78	0.519979	24.79	0.720849	23.53	0.636634	24.47	0.661351	21.79	0.597641	25.76	0.674522	25.29	0.70036	24.86	0.637272	23.24	0.560135	0.634305	55.65	0.794319	48.78	0.683002	45.02	0.576736	49.06	0.636151	54.29	0.735039	48.13	0.644138	50.46	0.676861	52.35	0.630267	69.71	0.838264	0.690531	54.81	0.750411	46.35	0.643303	43	0.545616	52.26	0.677118	58.91	0.822421	40.86
5MYR	22.98	0.604101	23.58	0.685664	20.57	0.556548	20.73	0.56027	22	0.603401	19.51	0.510867	23.88	0.661313	24.94	0.639323	23.21	0.559412	0.597878	46.93	0.669854	50.51	0.707225	49.56	0.634896	53.8	0.697614	45.63	0.61779	47.84	0.640257	48.69	0.653119	57.55	0.692873	54.51	0.655483	0.663235	43.27	0.592415	49.9	0.692575	43.47	0.55158	47.68	0.617777	42.87	0.598492	44.15
5MYS	23.16	0.608833	20.34	0.591451	20.8	0.562771	22.71	0.613784	20.3	0.556775	24.1	0.631055	24.12	0.667959	22.68	0.581389	21.18	0.510484	0.591611	54.93	0.784042	52.7	0.737889	46.01	0.589418	48.15	0.624352	44.36	0.600596	40.14	0.537206	60.43	0.810597	59.96	0.721888	43.57	0.52393	0.65888	37.86	0.518346	50.02	0.69424	42.72	0.542063	39.91	0.517103	47.01	0.656289	43.19
5MYT	21.62	0.568349	22.12	0.64321	22.21	0.60092	20.15	0.544595	21.46	0.58859	18.44	0.482849	21.7	0.600942	20.21	0.518072	21.45	0.516992	0.562724	44.95	0.641593	42.02	0.588351	50.58	0.647963	47.41	0.614756	44.52	0.602762	47.49	0.635573	50.84	0.681958	42.53	0.512039	49.96	0.60077	0.613974	47.33	0.648001	39.1	0.542679	39.84	0.50552	41.75	0.540943	48.48	0.676811	48.27
5MYW	24.92	0.6551	24.8	0.72114	26.12	0.70671	21.47	0.58027	26.12	0.716402	23.37	0.61194	27.26	0.754916	21.66	0.555242	26.19	0.631236	0.659217	52.2	0.745076	47.5	0.66508	54.77	0.70164	60.99	0.790845	51.13	0.692256	52.66	0.704764	52.25	0.700872	59.07	0.711173	76.18	0.916065	0.736419	58.17	0.796413	59.02	0.819153	49.42	0.627078	57.52	0.745271	58.68	0.81921	44.19
5UHG	28.29	0.743691	27.12	0.788601	27.5	0.744048	28.62	0.773514	27.53	0.755074	29.82	0.780833	27.49	0.761285	31.36	0.803896	30.8	0.742348	0.765921	58.57	0.835998	62.51	0.875245	63.01	0.8072	77.12	1	58.67	0.794341	60.86	0.814507	66.94	0.897921	61.89	0.745124	66.17	0.795695	0.84067	69.71	0.954409	72.05	1	65.47	0.830732	75.97	0.984322	57.63	0.804551	60.42
[truncated: 28 more columns]
